# Supplementary material for: A Method for Estimating 24 h Urinary Sodium and Potassium Excretion by Spot Urine Specimen in Stroke Patients
Source: Nutrients. 2022 Oct 2;14(19):4105. doi: 10.3390/nu14194105 (PMC9573759; doi:10.3390/nu14194105)
Supplement: Supplementary file 1 [file nutrients-14-04105-s001.zip]

Archive with 1 entries (1 files):
- nutrients-1907759-supplementary.pdf
